# Supplementary material for: CaBagE: A Cas9-based Background Elimination strategy for targeted, long-read DNA sequencing
Source: PLoS One. 2021 Apr 8;16(4):e0241253. doi: 10.1371/journal.pone.0241253 (PMC8031414; doi:10.1371/journal.pone.0241253)
Supplement: S1 Table — (XLSX) [file pone.0241253.s004.xlsx]

## Sheet: Supplementary Table 1
S1 Table: Guide RNA and gBlock sequences
Target Locus	guideRNA Name	guideRNA Sequence	Target Position (GRCh38)	Target Strand
C9orf72	c9orf72_for	TAACGTAGAATAGAACCCGA	chr9:27572027	+
	c9orf72_rev	GTTCCCTGGGTGTGAGTCAA	chr9:27576071	-
GPX1	gpx1_fwd1	GCAAGGAGGGGTCAATCACC	chr3: 49352525	+
	gpx1_rev1	TAACTTCACCTAGATCCTAT	chr3: 49366169	-
GSTP1	gstp1_fwd1	CCCGATGACGCACCTCGGAG	chr11: 67576428	+
	gstp1_rev1	GAATTATAGTGATACGGAAG	chr11: 67594247	-
KRT19	krt19_fwd1	GCCCCACTGTGGACAACTCA	chr17: 41517522	+
	krt19_rev1	TACTCTCTAGCCCACCACTA	chr17: 41535711	-
SLC12A4	slc12a4_fwd1	GACGTGTCATGAGCACCCGA	chr16: 67952369	+
	slc12a4_rev1	TAGATCACTTTGACCACATC	chr16: 67976758	-
gBlock Sequence
AGCAAGTCTGTGTCATCTCGGAGCTGTGAAGCAACCAGGTCATGTCCCACAGAATGGGGAGCACACCGACTTGCATTGCTGCCCTCATATGCAAGTCATCACCACTCTCTAGAAGCTTGGGCTGAAATTGTGCAGTCATCTCAACACATATATCTCATCTAGCATGATCTCCTCGCCGGCAGGGACCGTCTCGGGTTCCTAGCGAACCCCGACTTGGTCCGCAGAAGCCGCGCGCCGCCCACCCTCCGGCCTTCCCCCAGGCGAGGCCTCTCAGTACCCGAGGCTCCCTTTTCTCGAGCACGCAGCGGCAGCGCTCCCATCGTGTCCACGGGAATGAGACAGCTCATGTACTGATTACGGGAAAGCAAGGAAGAGGCCAGATTAACATCCCTTGTCCCT…
