# Supplementary material for: CaBagE: A Cas9-based Background Elimination strategy for targeted, long-read DNA sequencing
Source: PLoS One. 2021 Apr 8;16(4):e0241253. doi: 10.1371/journal.pone.0241253 (PMC8031414; doi:10.1371/journal.pone.0241253)
Supplement: S2 Table — (XLSX) [file pone.0241253.s005.xlsx]

## Sheet: Supplementary Table 2
S2 Table: Side-by-side experiment comparing target enrichment with CaBagE vs. nCATs
Locus	CaBage Coverage	nCATs Coverage	Fold-difference
GPX1	30	322	10.7333
GSTP1	35	93	2.65714
KRT19	47	210	4.46809
SLC12A4	54	302	5.59259
